# Supplementary material for: Investigating the consequences of asymmetric endoplasmic reticulum inheritance in Saccharomyces cerevisiae under stress using a combination of single cell measurements and mathematical modelling
Source: Synth Syst Biotechnol. 2018 Jan 17;3(1):64–75. doi: 10.1016/j.synbio.2018.01.001 (PMC5884231; doi:10.1016/j.synbio.2018.01.001)
Supplement: Supplementary file 1 — mmc1 [file mmc1.m]

function dydt=md(t,y,param)
% function for Mother-Daughter dynamics
kM=param.kM;
kD=param.kD;
dM=param.dM;
dD=param.dD;
dydt=[-dM*y(1)+kD*y(2);kM*y(1)-dD*y(2)];
