# Supplementary material for: Investigating the consequences of asymmetric endoplasmic reticulum inheritance in Saccharomyces cerevisiae under stress using a combination of single cell measurements and mathematical modelling
Source: Synth Syst Biotechnol. 2018 Jan 17;3(1):64–75. doi: 10.1016/j.synbio.2018.01.001 (PMC5884231; doi:10.1016/j.synbio.2018.01.001)
Supplement: Supplementary file 2 — mmc2 [file mmc2.m]

% Simulation script, calls external function md
close all; clear all;

kP = 1;
% Increasing levels of stress of the whole population,
% where a value of the stress factor for kP equal to 1 corresponds to no stress
% and a value of the stress factor for kP equal to 0 corresponds to full stress
stress_factor_kP=[1,0.84,0.74,0.48,0.36];

% Increasing levels of asymmetry,
% where a value of the asymmetry factor of 1 corresponds to kM = kD and therefore no asymmetry,
% whereas decreasing values of the asymmetry factor correspond to increasing levels of asymmetry
asymmetry_factor_kD= (75/94)*[1,0.75,0.5,0.25];

figure(1)
subplot(2,1,1); hold on
title('Phase portrait of Mother-Daughter dynamics')
xlabel('Mother cells')
ylabel('Daughter cells')
subplot(2,1,2); hold on
title('Total population')
xlabel('time')
ylabel('M+D')
param.dM = 0;
param.dD = 0;
for i=stress_factor_kP
	for j=asymmetry_factor_kD
        param.kM = kP*i*(1/sqrt(j));
		param.kD =j*param.kM;

		[t,y]=ode45(@(t,y) md(t,y,param),[0 1],[50;10]);

		subplot(2,1,1); hold on
		plot(y(:,1),y(:,2),'Color',[1-i j i],'Linewidth',3)
	
		subplot(2,1,2); hold on
		plot(t,y(:,1)+y(:,2),'Linewidth',2)
	end
end
